# Supplementary material for: In utero rescue of neurological dysfunction in a mouse model of Wiedemann-Steiner syndrome
Source: JCI Insight. 2025 Sep 16;10(20):e187039. doi: 10.1172/jci.insight.187039 (PMC12581663; doi:10.1172/jci.insight.187039)
Supplement: Supplemental table 1 [file jciinsight-10-187039-s091.xlsx]

## Sheet: Supplemental_Table_1
gene	cor.pval	cor.qval
Grb10	0.0222045	384.193
Uck2	0.377476	3265.64
Hspa2	0.495159	23357.3
Gm10705	5.86198	25356.7
Nek7	2.48912	86136
Npcd	41075.3	1.16596e+07
Gm10108	74973.6	1.85319e+08
Gm14494	176011	3.54912e+08
Ppp1r3b	202.805	3.89894e+08
Psd4	435104	7.29693e+08
Fat1	555524	8.73814e+08
Nav1	847919	1.1862e+09
Ppp1r12a	1.02981e+06	1.34791e+09
Dmrt3	1.19668e+06	1.47897e+09
Mtus2	4.05259e+06	4.67466e+09
Ulk4	9.748e+06	0.000105415484501709
Rpgrip1	2.34493e+07	0.000232711304448866
Gm11585	3.62224e+07	0.000333856437024141
Gm10146	3.83927e+07	0.000349626501343152
Xlr3a	5.73205e+07	0.000483111694768594
Ankef1	6.31485e+07	0.000520298986354538
Nrg1	8.3168e+07	0.000654097876379912
Nacad	1.46123e+08	0.00104756306019184
Slc37a4	1.61273e+08	0.00113207581224977
Slc26a8	1.71629e+08	0.00118784184076258
Gm10052	2.34323e+07	0.00155937239945776
AC132444.6	3.36755e+08	0.00215623552823898
Mt3	4.40105e+08	0.00271434552172039
Car10	5.34829e+08	0.00319099208705152
Aim2	6.56858e+08	0.00378842894922863
Zfp536	8.92289e+08	0.0049609157295213
Retn	1.10275e+09	0.00593975471499562
Gm6206	1.40046e+09	0.00722455224923782
Gm6984	1.7399e+09	0.00856300820852473
Clhc1	2.02923e+09	0.00961037169338642
Zfp964	2.2917e+09	0.0104944557404484
Gm14824	2.31275e+09	0.0105628304819891
Pcdh15	2.35881e+09	0.0107111928879198
Hpgds	2.67099e+09	0.0116734310069822
Pmaip1	2.75714e+09	0.0119263786899909
Prom2	3.36952e+09	0.0138355071486223
Gm12439	3.67007e+08	0.0147033301790239
Mcmdc2	3.89883e+09	0.0153361224771457
Tmem151a	4.258e+07	0.0162845100784377
Rmdn2	4.54338e+09	0.0170013954908102
Cachd1	4.75439e+09	0.0175118860285515
Sftpb	5.31907e+09	0.0188024030130518
Thbs4	5.34016e+09	0.0188485859279124
Npsr1	5.35869e+09	0.0188890460364386
4930503B20Rik	5.7873e+09	0.0197961633065591
Ccdc177	5.90672e+09	0.0200394127163123
Leap2	7.2893e+09	0.023634832188955
Gm10012	9.20698e+09	0.0281250984410246
Slitrk1	9.56015e+09	0.0288959677479833
mt-Atp8	9.89269e+09	0.0296071011870187
Mllt10	0.000101994143252737	0.0302507417582987
Wdr7	0.000104657435637368	0.0308003041259233
Map3k5	0.000105129884838684	0.0308969050438718
Sfrp2	0.000109330134651087	0.0317442124725863
Dph7	0.000111719994918102	0.0322172627971495
Klf12	0.000141310553636309	0.0390139085289729
Kif13b	0.000148996684610214	0.0406855980319235
Nlrc5	0.000180071696960882	0.0470869103804284
