# Supplementary material for: In utero rescue of neurological dysfunction in a mouse model of Wiedemann-Steiner syndrome
Source: JCI Insight. 2025 Sep 16;10(20):e187039. doi: 10.1172/jci.insight.187039 (PMC12581663; doi:10.1172/jci.insight.187039)
Supplement: Supporting data values [file jciinsight-10-187039-s094.xlsx]

## Sheet: Fig 1B
Relative Kmt2a Expression
+/+	+/LSL
68.79	45.28
67.78	72.2
94.89	30.13
109.56
125.14
164.8

## Sheet: Fig 1C
Weight. females. 8 weeks
+/+	+/LSL
18.8	14.7
18.8	12.5
20.2	18.5
18.2	16.6
19.7	15.9
17.3	17.2
19.2	15.6
18.4	17
19.4	17.3
19.1	19.4
18.2	18.2
17.2	15.7
19.5	14.7
20.7	16
19.5
15.9

## Sheet: Fig 1D
Hail follicle count
Back		Belly
+/+	+/LSL	+/+	+/LSL
8.25	6.875	2.906	8.875
10.875	8.125	4.1875	5.59375
6.0625	8.75	4.1875	6.28125
	11.43		5.59375

## Sheet: Fig 2A
Surface righting time
+/+	+/LSL
6.33333	25.67
2.83333	18.2333
6.96667	18.3667
10.39	24.9
40.2	43.1667
27.5	10.0667
8.46667	10.3667
4.06667	3.4
4.54333	17
6.9	1.53333
10.6	10.6
22.3833	60
7.06667	6.33333
15.4667
8.66667
2.08333
3.16667
3.76667
1.53333
3.06667
1.66667
2.46667
2.3
9.73333
3.03333
2.16667
5

## Sheet: Fig 2B
Hindlimb suspension time
Trial 1		Trial 2		Trial 3
Kmt2a+/+	Kmt2a+/LSL	Kmt2a+/+	Kmt2a+/LSL	Kmt2a+/+	Kmt2a+/LSL
26	86	43	72	45	24
118	41	121	48	72	31
80	29.8	46	12.9	32	16.7
41	14.3	62	46.7	58	20.7
20	27.6	32	31	31	17.6
30	22.6	127	50.9	40.8	82
31	111	240	107	123	40
240	120	35	95	111	100
140	47	51	139	102	53
72	24	71	39	96	38
27	25	57	22	18	26
42	54	74	36	54	28
24	23	30	33	52	30
47	101	44	106	58	49
24		30		21
30		36		69
45		55		37
33		35		62
32		178		60
43		20		55
96		43		113
53		82		264
44		300		96
74		55		25
40		55		90
100		64		78
17		16		71
21		53		52
62		40		39

## Sheet: Fig 2C 
Percentage whistle calls
+/+	+/LSL
45.2297	2.36967
24.7143	0.980392
12.3288	0.242718
64.1176	0.337458
12.7451	16.89
8.94	33.86
13.99	7.78
47.28
23.35
68.93
60.18
41.04
41.03
28.14
26.94
38.17
16.7
77.54
30.06

## Sheet: Fig 2D
Arm Entries
+/+	+/LSL
42	39
45	34
38	32
48	29
23	50
32	29
23	16
24	39
29	28
56	48
44	38
36	36
43	31
28	43
56	36
31	38
40	32
45	35
32
46
37
51
48
44

## Sheet: Fig 2E
Spontaneous alternation
Kmt2a+/+	Kmt2a+/LSL
65.11	59.45
50	59.37
58.69	63.33
80.95	40.74
63.33	54.16
71.42	66.66
68.18	42.85
74.07	59.45
55.55	73.07
57.14	60.86
61.76	61.11
63.41	64.7
73.07	58.62
51.85	53.65
51.72	52.94
68.42	52.77
67.44	63.33
66.67	63.63
61.36	67.86
65.71
61.22
67.39
61.9
60

## Sheet: Fig 3C
Area/weight ratio
+/+	+/LSL
0.0718714	0.0455271
0.0593808	0.045433
0.0632448	0.0444219
0.0532932

## Sheet: Fig 3F
Mean Tbr1 intensity in DG
NeuN		Tbr1
+/+	+/LSL	+/+	+/LSL
73.8367	68.86	40.0667	25.845
76.7133	70.58	42.3	18.045
71.07	74.13	45.475	26.995
	70.045		23.765
	67.54		37.685

[truncated: 25 more sheets: Fig 3G, Fig 3J, Fig 4A, Fig 6A, Fig 6C, Fig 6D, Fig 6E, Fig 6F, Fig 6G, Supp Fig 2A, Supp Fig 2B, Supp Fig 2F, Supp Fig 2G, Supp Fig 2H, Supp Fig 3, Supp Fig 4B, Supp Fig 4C, Supp Fig 4D, Supp Fig 4E, Supp Fig 4F …]
